# Supplementary material for: Machine Learning-Based Analysis of Emotional Responses to Food Labels: A Case Study of Thai Young Adults
Source: Behav Sci (Basel). 2026 May 10;16(5):742. doi: 10.3390/bs16050742 (PMC13203386; doi:10.3390/bs16050742)
Supplement: Supplementary file 1 [file behavsci-16-00742-s001.zip]

Archive with 2 entries (2 files):
- File_S2_ML_Analysis_Script.ipynb
- Supplementary Materials_S1.pdf
