# Supplementary material for: Machine Learning-Based Analysis of Emotional Responses to Food Labels: A Case Study of Thai Young Adults
Source: Behav Sci (Basel). 2026 May 10;16(5):742. doi: 10.3390/bs16050742 (PMC13203386; doi:10.3390/bs16050742)
Supplement: Supplementary file 1 [file behavsci-16-00742-s001.zip › File_S2_ML_Analysis_Script.ipynb]

# %% [code]
# =============================================================================
# SUPPLEMENTARY MATERIAL: PYTHON ANALYSIS SCRIPT
# Title: Food label design using circumplex model of emotion: a machine learning approach
# Description: This script performs data preprocessing, reliability analysis,
#              clustering (K-Means without circularity), descriptive modeling,
#              and predictive modeling (Random Forest with GroupKFold & Permutation Importance).
# =============================================================================
# 1. IMPORT LIBRARIES
import pandas as pd
import numpy as np
import matplotlib.pyplot as plt
import seaborn as sns
from sklearn.cluster import KMeans
from sklearn.tree import DecisionTreeClassifier, export_text
from sklearn.ensemble import RandomForestRegressor
from sklearn.cross_decomposition import PLSRegression
from sklearn.model_selection import GroupKFold, cross_validate
from sklearn.compose import ColumnTransformer
from sklearn.pipeline import Pipeline
from sklearn.preprocessing import OneHotEncoder, StandardScaler
from sklearn.impute import SimpleImputer
from sklearn.metrics import r2_score, mean_absolute_error, mean_squared_error, silhouette_score, accuracy_score
from sklearn.inspection import permutation_importance
# Set plot style for scientific publication
sns.set_theme(style="whitegrid")
plt.rcParams.update({'font.size': 12, 'figure.dpi': 150})
# =============================================================================
# 2. DATA LOADING & PREPROCESSING
# =============================================================================
filename = 'Final_Cleaned_Dataset.csv'
try:
    df = pd.read_csv(filename)
    print(f"Data Loaded Successfully: {df.shape}")
except FileNotFoundError:
    print(f"Error: File '{filename}' not found. Please upload the dataset.")
# --- Feature Engineering: Construct Circumplex Quadrants ---
# We aggregate the 12 individual emotion items into 4 quadrants.
# This reduces dimensionality and multicollinearity.
# HAP: High Arousal Positive
df['HAP'] = df[['Alert', 'Excited', 'Happy']].mean(axis=1)
# LAP: Low Arousal Positive
df['LAP'] = df[['Content', 'Serene', 'Calm']].mean(axis=1)
# LAU: Low Arousal Negative (referred to as 'Unpleasant' contextually)
df['LAU'] = df[['Fatigue', 'Lethargic', 'Sadness']].mean(axis=1)
# HAU: High Arousal Negative
df['HAU'] = df[['Upset', 'Stress', 'Nervous']].mean(axis=1)

print("Preprocessing Complete: Emotional Quadrants (HAP, LAP, LAU, HAU) created.")

# =============================================================================
# 3. RELIABILITY ANALYSIS (CRONBACH'S ALPHA)
# =============================================================================
def calculate_cronbach_alpha(df, items):
    item_scores = df[items]
    item_vars = item_scores.var(axis=0, ddof=1).sum()
    total_score_var = item_scores.sum(axis=1).var(ddof=1)
    n_items = len(items)
    return (n_items / (n_items - 1)) * (1 - (item_vars / total_score_var))

quadrants_items = {
    'HAP': ['Alert', 'Excited', 'Happy'],
    'LAP': ['Content', 'Serene', 'Calm'],
    'LAU': ['Fatigue', 'Lethargic', 'Sadness'],
    'HAU': ['Upset', 'Stress', 'Nervous']
}

print("\n=== 3. Internal Consistency (Cronbach's Alpha) ===")
for name, items in quadrants_items.items():
    alpha = calculate_cronbach_alpha(df, items)
    print(f"Cronbach's Alpha for {name}: {alpha:.4f}")

# =============================================================================
# 4. CLUSTERING ANALYSIS (K-MEANS) - ADDRESSING CIRCULARITY
# =============================================================================
# CRITICAL UPDATE: We use ONLY emotional quadrants for clustering.
# 'Purchase Intent' is STRICTLY EXCLUDED from the input to avoid circularity.
X_cluster = df[['HAP', 'LAP', 'LAU', 'HAU']]
# --- 4.1 Determine Optimal k (Elbow Method & Silhouette) ---
inertia = []
silhouette_scores = []
K_range = range(2, 11)

for k in K_range:
    km = KMeans(n_clusters=k, random_state=42, n_init=10)
    km.fit(X_cluster)
    inertia.append(km.inertia_)
    silhouette_scores.append(silhouette_score(X_cluster, km.labels_))
# Plot Figure S1 (Supplementary)
fig, ax1 = plt.subplots(figsize=(10, 5))
ax1.plot(K_range, inertia, 'bo-', label='Inertia')
ax1.set_xlabel('Number of Clusters (k)')
ax1.set_ylabel('Inertia', color='b')
ax1.tick_params(axis='y', labelcolor='b')

ax2 = ax1.twinx()
ax2.plot(K_range, silhouette_scores, 'rs--', label='Silhouette Score')
ax2.set_ylabel('Silhouette Score', color='r')
ax2.tick_params(axis='y', labelcolor='r')

plt.title('Figure S1: Optimal k determination (Elbow Method & Silhouette Score)')
plt.show()

# --- 4.2 Perform K-Means with k=3 ---
kmeans = KMeans(n_clusters=3, random_state=42, n_init=10)
df['Cluster'] = kmeans.fit_predict(X_cluster)
# Rename clusters based on Mean Purchase Intent (High -> Low) for interpretation
# Note: Purchase Intent is used ONLY for naming/validation, not for training.
cluster_means = df.groupby('Cluster')['purchase intent'].mean().sort_values(ascending=False)
mapping = {old_val: new_val for new_val, old_val in enumerate(cluster_means.index)}
df['Cluster_Label'] = df['Cluster'].map(mapping)
# Assign descriptive names
label_map = {0: 'Enthusiasts (Cluster 1)', 1: 'Passives (Cluster 2)', 2: 'Rejectors (Cluster 3)'}
df['Cluster_Name'] = df['Cluster_Label'].map(label_map)

print("\n=== 4. Clustering Results ===")
print("Cluster Distribution (n):")
print(df['Cluster_Name'].value_counts())

# Plot Figure 2: Purchase Intent Validation (External Outcome)
plt.figure(figsize=(8, 6))
sns.boxplot(data=df, x='Cluster_Name', y='purchase intent', palette='viridis',
            order=['Enthusiasts (Cluster 1)', 'Passives (Cluster 2)', 'Rejectors (Cluster 3)'])
plt.title('Figure 2: Purchase Intent Distribution by Cluster (External Validation)')
plt.ylabel('Purchase Intent (1-5)')
plt.show()

# =============================================================================
# 5. DECISION TREE (DESCRIPTIVE RULES)
# =============================================================================
# Train tree to explain clusters using ONLY emotional quadrants
dt = DecisionTreeClassifier(max_depth=3, random_state=42)
dt.fit(X_cluster, df['Cluster_Label'])
acc = accuracy_score(df['Cluster_Label'], dt.predict(X_cluster))

print("\n=== 5. Decision Tree Analysis ===")
print(f"Classification Accuracy (reproducing clusters): {acc*100:.2f}%")
print("Decision Rules (Interpretation of Clusters):")
print(export_text(dt, feature_names=list(X_cluster.columns)))

# =============================================================================
# 6. RANDOM FOREST REGRESSOR (PREDICTIVE MODELING)
# =============================================================================
# Target: Purchase Intent
# Features: Physical Attributes + Emotional Quadrants (HAP, LAP, LAU, HAU)
# Validation Strategy: GroupKFold (grouped by Subject ID) to prevent data leakage.
# Define columns
group_col = "Subject"
target_col = "purchase intent"
categorical_cols = ['Meat shape', 'Media', 'Health Benefit', 'Shelf Life']
numerical_cols = ['HAP', 'LAP', 'LAU', 'HAU'] # The aggregated quadrants

X = df[categorical_cols + numerical_cols]
y = df[target_col]
groups = df[group_col]

# Build Preprocessing Pipeline (Fit on Train, Transform on Test)
numeric_transformer = Pipeline(steps=[
    ('imputer', SimpleImputer(strategy='median')),
    ('scaler', StandardScaler())
])

categorical_transformer = Pipeline(steps=[
    ('imputer', SimpleImputer(strategy='most_frequent')),
    ('onehot', OneHotEncoder(handle_unknown='ignore', sparse_output=False))
])

preprocessor = ColumnTransformer(
    transformers=[
        ('num', numeric_transformer, numerical_cols),
        ('cat', categorical_transformer, categorical_cols)
    ]
)

# Random Forest Model pipeline
rf = RandomForestRegressor(n_estimators=100, max_depth=None, random_state=42, n_jobs=-1)

model_pipeline = Pipeline(steps=[('preprocessor', preprocessor),
                                 ('regressor', rf)])

# --- 6.1 Evaluate Performance (GroupKFold) ---
gkf = GroupKFold(n_splits=5)
cv_results = cross_validate(model_pipeline, X, y, groups=groups,
                            scoring=['neg_root_mean_squared_error', 'neg_mean_absolute_error', 'r2'],
                            cv=gkf)

rmse_scores = -cv_results['test_neg_root_mean_squared_error']
mae_scores = -cv_results['test_neg_mean_absolute_error']
r2_scores = cv_results['test_r2']

print("\n=== 6. Random Forest Performance (5-Fold Subject-Grouped CV) ===")
print(f"Mean RMSE : {np.mean(rmse_scores):.4f} ± {np.std(rmse_scores):.4f}")
print(f"Mean MAE  : {np.mean(mae_scores):.4f} ± {np.std(mae_scores):.4f}")
print(f"Mean R2   : {np.mean(r2_scores):.4f} ± {np.std(r2_scores):.4f}")

# --- 6.2 Permutation Feature Importance ---
# Fit the pipeline on the full dataset first
model_pipeline.fit(X, y)
# 1. Extract steps to handle data transformation
preprocessor_final = model_pipeline.named_steps['preprocessor']
rf_final = model_pipeline.named_steps['regressor']
# 2. Transform the data (X) to get the One-Hot Encoded features
X_transformed = preprocessor_final.transform(X)
# 3. Compute Permutation Importance on the TRANSFORMED data
result = permutation_importance(
    rf_final, X_transformed, y, n_repeats=10, random_state=42, n_jobs=-1, scoring='neg_root_mean_squared_error'
)
# 4. Get feature names
cat_names = preprocessor_final.named_transformers_['cat']['onehot'].get_feature_names_out(categorical_cols)
all_feature_names = numerical_cols + list(cat_names)
# 5. Create DataFrame
perm_imp_df = pd.DataFrame({
    'Feature': np.array(all_feature_names),
    'Importance': result.importances_mean,
    'Std': result.importances_std
})

# Sort descending
perm_imp_df = perm_imp_df.sort_values(by='Importance', ascending=False)

print("\n=== Permutation Feature Importance (Top 10) ===")
print(perm_imp_df.head(10))

# Plot Figure 3
plt.figure(figsize=(10, 8))
plt.barh(perm_imp_df['Feature'], perm_imp_df['Importance'], xerr=perm_imp_df['Std'], color='teal')
plt.title('Figure 3: Key Drivers of Purchase Intent (Permutation Importance)')
plt.xlabel('Increase in RMSE when feature is shuffled (Higher is more important)')
plt.gca().invert_yaxis()
plt.show()

# =============================================================================
# 7. PLS REGRESSION (Attributes -> Emotions)
# =============================================================================
# Evaluating how well attributes explain the emotions themselves.
print("\n=== 7. PLS Regression (Attributes -> Emotions) ===")

# Prepare data for PLS
encoder = OneHotEncoder(sparse_output=False, drop='first')
X_pls = encoder.fit_transform(df[categorical_cols])
Y_pls = df[['HAP', 'LAP', 'LAU', 'HAU']].values

pls = PLSRegression(n_components=5)
pls.fit(X_pls, Y_pls)
Y_pred = pls.predict(X_pls)

quadrants = ['HAP', 'LAP', 'LAU', 'HAU']
for i, quad in enumerate(quadrants):
    r2 = r2_score(Y_pls[:, i], Y_pred[:, i])
    print(f"R2 for {quad}: {r2:.4f}")

print("\n=== Analysis Complete ===")
